# Supplementary material for: Pharmacokinetics and Pharmacodynamics of a Nanostructured Lipid Carrier Co-Encapsulating Artemether and miRNA for Mitigating Cerebral Malaria
Source: Pharmaceuticals (Basel). 2024 Apr 6;17(4):466. doi: 10.3390/ph17040466 (PMC11053970; doi:10.3390/ph17040466)
Supplement: Supplementary file 1 [file pharmaceuticals-17-00466-s001.zip]

Archive with 1 entries (1 files):
- pharmaceuticals-2919843-supplementary.pdf
